# Supplementary material for: Biosecurity practices in the dairy farms of southern Brazil
Source: Front Vet Sci. 2024 Mar 27;11:1326688. doi: 10.3389/fvets.2024.1326688 (PMC11004291; doi:10.3389/fvets.2024.1326688)
Supplement: Supplementary file 1 [file Data_Sheet_1.XLSX]

## Sheet: Data
Farm	Q1	Q2	Q3	Q4	Q5	Q6	Q7	Q7.1	Q8	Q9	Q9.1	Q10	Q11	Q12	Q13	Q14	Q14.1	Q14.2	Q15	Q16	Q17	Q18	Q18.1	Q19	Q19.1 - dejetos	Q19.1 - bedding	Q20	Q21	Q22	Q23	Q24	Q25	Q27	Q28	Q29	Q30	Q31	Q32	Q33	Q34	Q35	Q36	Q37	Q38	Q39	Q40	Q41	Q42	Q43
FZ1	Yes	.	No	No	Yes	Never	Yes	Weaned calves	No	No	No	Yes	Yes	No	It does not happen	No	0	None	Yes	Yes	DA	Yes	No	Yes, both	Farming	Lime and disinfectant	Yes	Far from the property / bush	Yes	No	No	8	Yes	Yes	Yes	Yes	Lactating cows	Yes	Yes	Yes	13	US	Yes	Yes	No	Maternity stall	Yes	No	No
FZ2	Yes	2	No	No	Yes	Sometimes (3 to 6x/year)	Yes	Heifers <12mo.	No	Yes	No	No	No	No	It does not happen	Yes	30	Brucellosis / Tuberculosis and BVDV	No	No	DA / WA	No	No	Yes, both	.	.	Yes	Farming	Yes	No	Yes	20	Yes	Yes	Yes	Yes	Heifers	Yes	Yes	Yes	13	US	No	Yes	Yes	Compost barn	No	No	No
FZ3	Yes	3	No	No	Yes	Often (monthly)	No	None	No	Yes	No	No	No	No	Monthly	Yes	10	None	Yes	Yes	DA	No	No	Yes, both	Trench	Lime	No	Buried	Yes	No	Yes	8	Yes	Yes	Yes	Yes	Calves	Yes	Yes	Yes	12	US	Yes	Yes	Yes	Others	Yes	Yes	No
FZ4	Yes	1	No	Yes	Yes	Rarely	Yes	Dry cows	No	No	No	Yes	Yes	No	It does not happen	Yes	7	Brucellosis / Tuberculosis	Yes	Yes	DA	Yes	No	Não	.	.	No	Buried	Yes	No	Yes	5	No	No	No	No	Calves	Yes	No	Yes	18	US	No	No	Yes	Maternity picket	No	No	No
FZ5	Yes	5	Yes	No	No	Often (monthly)	No	None	Yes	Yes	No	Yes	No	No	It does not happen	.	0	None	Yes	Yes	DA	No	No	Yes, both	Formaldehyde	Lime	Yes	Trenchs	Yes	No	No	10	Yes	Yes	No	Yes	Calves	Yes	Yes	Yes	13	US	Yes	Yes	Yes	Maternity stall	No	No	No
FZ6	No	6	No	No	Yes	Never	No	None	No	No	No	No	Yes	No	It does not happen	Yes	60	None	Yes	No	DA	No	No	Não	.	.	No	Buried	Yes	Yes	No	10	Yes	No	No	Yes	Heifers	Yes	Yes	Yes	13	US	No	No	Yes	Maternity picket	Yes	No	No
FZ7	Yes	6	No	No	Yes	Often (monthly)	Yes	Heifers <12mo.	No	No	No	No	No	No	It does not happen	Yes	.	None	Yes	No	DA	No	No	Não	.	.	Yes	Buried	Yes	No	No	6	No	No	No	Yes	Lactating cows	Yes	No	No	13	US	No	No	No	Maternity picket	No	No	Yes
FZ8	Yes	2	No	No	Yes	Rarely	Yes	Dry cows	No	Yes	No	No	No	No	It does not happen	No	0	Brucellosis / Tuberculosis	No	No	DA	No	No	Yes, just the waste	Pasture	.	No	Far from the property / bush	Yes	No	No	6	Yes	Yes	Yes	Yes	Heifers	Yes	Yes	Yes	11	US	Yes	Yes	Yes	Pasture	No	No	No
FZ9	Yes	6	No	No	Yes	Often (monthly)	No	None	No	Yes	No	No	No	No	It does not happen	No	0	None	No	Yes	DA	No	No	Yes, just the bed	.	Lime	No	Far from the property / bush	Yes	No	No	10	Yes	Yes	No	Yes	Heifers	No	No	Yes	13	US	No	Yes	No	Maternity picket	No	No	No
FZ10	No	3	No	No	No	Sometimes (3 to 6x/year)	Yes	Dry cows	No	No	No	.	No	No	Annually	No	0	Brucellosis / Tuberculosis	No	Yes	DA	No	No	.	.	.	No	Far from the property / bush	Yes	No	Yes	10	No	No	No	Yes	Calves	No	No	Yes	14	US	No	No	Yes	.	No	No	No
FZ11	Yes	2	No	Yes	No	Often (monthly)	No	None	No	Yes	No	No	No	No	It does not happen	Yes	8	None	Yes	Yes	DA / WA	No	No	Yes, just the waste	Trench	.	No	Far from the property / bush	Yes	No	No	15	Yes	Yes	Yes	Yes	Dry cows	No	No	Yes	13	US	Yes	Yes	No	Maternity picket	No	No	No
FZ12	Yes	5	No	No	No	Often (monthly)	No	None	Yes	Yes	No	Yes	Yes	No	Monthly	No	0	None	Yes	Yes	DA / WA	Yes	Yes	Yes, both	Trench	Lime and Virkon	Yes	Buried	Yes	No	Yes	20	Yes	Yes	No	Yes	Lactating cows	No	Yes	Yes	12	US	Yes	Yes	Yes	Maternity picket	Yes	Yes	No
FZ13	No	2	No	No	No	Never	No	None	No	Yes	No	No	No	No	It does not happen	No	0	None	Yes	Yes	DA	Yes	No	Yes, both	Trench	.	No	Farming	Yes	No	Yes	1	Yes	Yes	No	Yes	Calves	No	Yes	Yes	13	US	No	No	Yes	Compost barn	No	No	No
FZ14	Yes	8	No	No	No	Never	No	None	No	Yes	No	No	No	No	It does not happen	No	0	None	Yes	No	DA	No	Yes	Yes, both	.	Lime	Yes	Pasture	Yes	No	No	10	Yes	Yes	No	Yes	Calves	No	Yes	Yes	14	US	Yes	Yes	No	Pasture	No	No	No
FZ15	Yes	1	No	No	No	Never	No	None	No	No	No	No	No	No	It does not happen	No	0	None	Yes	Yes	DA / WA	No	No	Não	.	.	No	Buried	Yes	No	No	20	Yes	Yes	No	Yes	Calves	No	Yes	Yes	14	Palpation and US	No	No	No	Maternity stall	Yes	No	No
FZ16	Yes	.	No	No	No	Often (monthly)	Yes	Weaned calves	Yes	Yes	No	No	No	No	It does not happen	.	.	.	Yes	No	DA	No	No	Yes, both	.	.	No	Far from the property / bush	Yes	No	Yes	20	No	Yes	No	Yes	Calves	No	.	Yes	13	US	No	No	No	Compost barn	No	No	No
FZ17	Yes	10	No	Yes	No	Sometimes (3 to 6x/year)	No	None	No	Yes	No	No	No	No	It does not happen	No	0	None	Yes	Yes	DA	No	No	Yes, both	.	Lime and Virkon	Yes	Trenchs	Yes	No	Yes	10	No	No	Yes	Yes	Calves	No	Yes	No	13	US	Yes	Yes	No	Compost barn	No	No	No
FZ18	Yes	10	No	No	Yes	Never	No	None	No	Yes	No	Yes	Yes	No	It does not happen	Yes	0	Brucellosis / Tuberculosis	Yes	Yes	DA	No	No	.	.	.	No	Buried	Yes	No	No	15	No	No	Yes	Yes	Heifers	No	Yes	Yes	14	US	Yes	Yes	No	Maternity picket	No	No	Yes
FZ19	Yes	1	No	No	Yes	Often (monthly)	No	None	No	Yes	No	No	No	No	Bimonthly	No	0	None	No	No	DA / WA	No	No	Yes, just the waste	.	.	No	Far from the property / bush	Yes	No	Yes	15	Yes	Yes	Yes	Yes	Heifers	No	Yes	Yes	12	US	Yes	No	Yes	Pasture	No	No	No
FZ20	Yes	15	No	No	Yes	Often (monthly)	Yes	Heifers <12mo.	No	Yes	No	No	No	No	It does not happen	Yes	5	None	Yes	Yes	DA / WA	No	No	Yes, both	Trench	Farming	No	Buried	Yes	No	Yes	10	Yes	Yes	Yes	Yes	Calves	No	Yes	Yes	13	US	No	No	Yes	Maternity picket	No	No	No
FZ21	Yes	70	No	No	Yes	Never	No	None	Yes	Yes	No	Yes	Yes	No	Weekly	Yes	.	None	Yes	Yes	DA / WA	No	No	Yes, both	Separating fiber, sand and liquid	Lime	Yes	Buried	Yes	Yes	Yes	2	Yes	Yes	No	Yes	Lactating cows	No	Yes	Yes	12	US	Yes	Yes	Yes	Maternity stall	Yes	No	No
FZ22	Yes	6	Yes	No	Yes	.	No	None	No	Yes	No	Yes	Yes	No	.	No	0	None	Yes	Yes	DA / WA	No	No	Yes, both	Separating waste	.	Yes	Buried	Yes	No	Yes	5	Yes	Yes	No	Yes	Lactating cows	No	Yes	Yes	12	US	Yes	Yes	Yes	Maternity stall	Yes	No	No
FZ23	Yes	1	No	No	Yes	Sometimes (3 to 6x/year)	No	None	Yes	Yes	No	Yes	Yes	No	Monthly	Yes	15	None	Yes	No	DA	No	No	Yes, both	Trench	Lime and Virkon	Yes	Far from the property / bush	Yes	Yes	Yes	10	Yes	Yes	Yes	Yes	Calves	No	Yes	Yes	13	US	Yes	Yes	Yes	Compost barn	No	Yes	No
FZ24	Yes	20	Yes	No	Yes	Sometimes (3 to 6x/year)	No	None	Yes	Yes	No	No	.	No	Annually	Yes	20	None	Yes	Yes	DA / WA	Yes	No	Yes, both	Trench	Lime, formaldehydel and Virkon	Yes	Trenchs	Yes	Yes	Yes	5	Yes	Yes	No	Yes	Calves	No	Yes	Yes	12	US	Yes	Yes	Yes	Maternity stall	No	No	No
FZ25	Yes	.	Yes	No	Yes	Never	No	None	Yes	No	No	No	No	No	It does not happen	No	0	None	Yes	Yes	DA / WA	Yes	No	Yes, just the waste	Biodigester	.	Yes	Buried	Yes	No	Yes	15	Yes	Yes	No	Yes	Calves	No	Yes	Yes	14	US	No	No	No	Maternity stall	No	No	No
FZ26	Yes	7	Yes	Yes	Yes	Never	Yes	Heifers >12mo.	No	No	No	Yes	No	No	It does not happen	Yes	0	None	Yes	Yes	DA	No	No	Yes, just the waste	Primary fermentation (Farming)	.	Yes	Farming	Yes	No	Yes	15	Yes	Yes	Yes	Yes	Calves	No	Yes	No	14	US	No	No	No	Pasture	Yes	No	No
FZ27	No	3	No	Yes	Yes	Often (monthly)	Yes	Dry cows	Yes	Yes	No	No	No	No	It does not happen	Yes	.	Brucellosis / Tuberculosis	Yes	No	DA	No	.	Yes, just the bed	.	Lime	No	Buried	Yes	No	Yes	5	Yes	Yes	No	Yes	Calves	Yes	Yes	Yes	12	US	No	No	No	Maternity stall	No	No	Yes
FZ28	Yes	0	No	No	Yes	Often (monthly)	Yes	Weaned calves	Yes	Yes	No	Yes	Yes	No	It does not happen	No	.	None	No	Yes	DA	Yes	No	Yes, just the waste	Pasture	.	No	Buried	Yes	No	Yes	12	No	No	No	Yes	Lactating cows	Yes	Yes	Yes	14	US	No	No	Yes	Maternity picket	No	No	No
FZ29	Yes	2	No	Yes	No	Rarely	Yes	Heifers <12mo.	No	Yes	No	No	No	No	It does not happen	No	0	None	No	Yes	DA	Yes	Yes	Yes, both	Trench	Lime	Yes	Buried	Yes	No	Yes	20	Yes	Yes	Yes	Yes	Lactating cows	No	Yes	Yes	12.5	US	No	No	Yes	Maternity stall	No	Yes	Yes
FZ30	Yes	10	Yes	No	Yes	Never	No	.	No	Yes	No	No	No	No	It does not happen	No	0	None	Yes	No	DA / WA	No	No	Yes, both	Trench	Lime	Yes	Buried	Yes	No	No	10	Yes	Yes	No	Yes	Fresh cows	Yes	Yes	Yes	12	US	No	No	Yes	Maternity picket	No	No	No
FZ31	Yes	10	No	No	Yes	Never	No	.	No	Yes	No	No	No	No	It does not happen	No	0	None	Yes	Yes	DA	Yes	No	Yes, just the waste	.	.	No	Buried	Yes	No	Yes	15	Yes	Yes	No	Yes	Calves	Yes	Yes	Yes	12	US	No	No	Yes	Maternity picket	No	No	Yes
FZ32	Yes	10	No	Yes	No	Never	No	.	No	Yes	No	No	No	No	Annually	Yes	40	Brucellosis / Tuberculosis	No	No	DA	No	No	Yes, just the waste	Esterqueira	.	No	Pasture	Yes	No	Yes	15	No	No	Yes	Yes	Lactating cows	Yes	No	Yes	13	US	Yes	No	Yes	Pasture	No	No	No
FZ33	Yes	5	No	No	Yes	Never	No	.	No	No	No	No	No	No	It does not happen	No	0	None	No	No	DA	No	No	Yes, just the bed	.	.	Yes	Buried	Yes	No	No	10	Yes	Yes	Yes	Yes	Lactating cows	Yes	Yes	Yes	12	US	Yes	No	No	Maternity picket	No	No	No
FZ34	Yes	10	No	No	Yes	Never	No	.	No	Yes	No	No	No	No	It does not happen	No	0	None	No	No	DA	No	No	Yes, just the waste	Esterqueira	.	Yes	Buried	Yes	No	Yes	35	Yes	Yes	Yes	Yes	Calves	Yes	Yes	Yes	12	US	No	No	Yes	Pasture	No	No	No
FZ35	No	10	No	Yes	Yes	Often (monthly)	No	.	No	Yes	No	No	No	No	Quartely	No	.	Brucellosis / Tuberculosis	.	No	.	No	No	Yes, both	.	.	No	Buried	Yes	No	Yes	20	Yes	Yes	No	Yes	Calves	Yes	No	Yes	11	US	No	No	Yes	Pasture	No	No	No
FZ36	No	9	No	No	No	Never	No	.	No	Yes	No	No	No	No	Annually	No	.	Brucellosis / Tuberculosis	No	No	DA	No	No	Yes, both	Esterqueira	Farming	No	Pasture	Yes	Yes	Yes	15	Yes	Yes	No	Yes	Lactating cows	Yes	No	Yes	10	US	Yes	Yes	No	Compost barn	No	No	No
FZ37	Yes	4	No	No	Yes	Never	No	.	No	Yes	No	No	No	No	It does not happen	Yes	.	Brucellosis / Tuberculosis	Yes	Yes	DA	Yes	Yes	Não	.	.	Yes	Buried	Yes	No	Yes	18	Yes	Yes	Yes	Yes	Calves	Yes	Yes	Yes	12	US	No	No	No	Pasture	No	Yes	No
FZ38	Yes	10	No	No	Yes	Sometimes (3 to 6x/year)	No	.	No	No	No	No	No	No	It does not happen	Yes	.	None	Yes	No	DA	No	No	Não	.	.	Yes	Buried	Yes	No	No	5	Yes	Yes	Yes	Yes	Calves	Yes	Yes	Yes	12	US	No	No	No	Maternity stall	Yes	Yes	No
FZ39	Yes	11	No	No	Yes	Never	No	.	No	No	No	Yes	Yes	No	It does not happen	Yes	30	None	Yes	Yes	DA	No	No	Yes, just the bed	.	Lime and Virkon	No	Buried	Yes	Yes	Yes	1	Yes	Yes	Yes	Yes	Calves	Yes	Yes	Yes	13	US	No	No	No	Maternity picket	No	No	Yes
FZ40	Yes	15	No	No	Yes	Never	No	.	No	No	No	No	No	No	It does not happen	Yes	.	.	Yes	Yes	DA	Yes	No	Yes, just the bed	.	Lime and creolin spraying	Yes	Buried	Yes	No	Yes	9	Yes	Yes	No	Yes	Calves	Yes	Yes	Yes	12	US	No	No	No	Maternity picket	No	Yes	Yes
FZ41	Yes	10	No	No	Yes	Never	No	.	No	No	No	Yes	No	No	It does not happen	Yes	10	None	Yes	Yes	DA	No	No	Não	.	.	No	Buried	Yes	No	No	10	Yes	Yes	No	Yes	Lactating cows	Yes	Yes	Yes	13	US	No	No	No	Maternity picket	No	No	No
FZ42	Yes	10	No	No	Yes	Never	No	.	No	Yes	No	No	No	No	It does not happen	Yes	.	Brucellosis / Tuberculosis	Yes	Yes	DA	No	No	Yes, just the bed	.	Water	No	Buried	Yes	No	No	2	Yes	Yes	.	.	Calves	Yes	Yes	Yes	26	US	No	No	No	Maternity picket	No	No	No
FZ43	Yes	10	No	Yes	Yes	Never	No	.	No	No	.	Yes	No	No	It does not happen	Yes	.	Brucellosis / Tuberculosis	Yes	Yes	DA	No	.	Não	.	.	Yes	Buried	Yes	No	No	1	Yes	Yes	No	Yes	Calves	Yes	Yes	Yes	12	US	No	No	No	Maternity picket	No	No	No
FZ44	Yes	8	No	No	No	Never	No	.	No	Yes	.	Yes	Yes	No	.	No	.	None	No	No	DA	No	No	Yes, just the waste	.	.	No	Buried	Yes	No	No	5	Yes	Yes	No	Yes	Lactating cows	Yes	Yes	Yes	12	US	No	No	Yes	Maternity picket	No	No	No
FZ45	No	8	No	No	No	Never	No	.	No	Yes	.	No	No	No	Annually	No	.	None	No	No	No	No	No	Yes, just the waste	.	.	Yes	Farming	Yes	Yes	No	20	Yes	Yes	No	Yes	Calves	Yes	Yes	Yes	12	US	No	No	Yes	.	No	No	No
FZ46	Yes	15	No	No	No	Never	Yes	Heifers <12mo.	No	Yes	.	Yes	Yes	No	It does not happen	No	.	None	No	No	.	No	.	Yes, both	Esterqueira	.	No	Buried	Yes	No	No	10	Yes	Yes	Yes	Yes	Calves	Yes	Yes	Yes	.	US	Yes	Yes	Yes	Free Stall	No	No	No
FZ47	Yes	10	No	Yes	Yes	Often (monthly)	No	.	Yes	No	.	Yes	No	No	It does not happen	Yes	.	None	Yes	No	DA	No	No	.	.	.	Yes	Pasture	Yes	No	Yes	2	Yes	Yes	Yes	Yes	Calves	Yes	Yes	Yes	13	US	Yes	No	No	Maternity stall	No	Yes	Yes
FZ48	Yes	6	Yes	No	Yes	Never	No	.	No	Yes	.	Yes	No	No	It does not happen	.	.	.	Yes	Yes	No	No	.	Yes, both	Separating solids	.	Yes	Buried	Yes	Yes	Yes	2	Yes	Yes	Yes	Yes	Calves	Yes	Yes	Yes	13	US	No	No	Yes	Free Stall	Yes	No	Yes
FZ49	Yes	6	No	No	No	Never	No	.	No	No	.	No	No	No	It does not happen	No	.	.	No	No	DA	No	.	Yes, just the waste	Trench	.	No	Buried	Yes	Yes	No	5	Yes	Yes	No	Yes	Calves	Yes	Yes	Yes	11	US	Yes	No	No	Maternity picket	No	No	No
FZ50	Yes	10	Yes	No	Yes	Never	No	.	No	Yes	No	Yes	No	No	It does not happen	No	.	.	Yes	Yes	DA	Yes	.	Yes, just the waste	Trench	.	Yes	Buried	Yes	Yes	Yes	10	Yes	Yes	Yes	Yes	Calves	Yes	Yes	Yes	12	US	Yes	Yes	Yes	Maternity stall	No	No	No
FZ51	No	2	No	No	No	Never	No	.	No	No	No	No	No	No	Mensal	No	.	.	Yes	No	DA	No	No	Yes, just the waste	Trench	.	No	Buried	Yes	No	Yes	15	Yes	Yes	No	Yes	Calves	Yes	Yes	Yes	13	US	No	No	No	Pasture	No	No	No
FZ52	Yes	1	No	No	No	.	No	.	No	No	.	No	.	.	It does not happen	No	.	.	No	Yes	DA	No	No	Yes, just the waste	Trench	.	No	Far from the property / bush	Yes	No	No	5	Yes	Yes	Yes	.	Calves	Yes	Yes	Yes	13	US	No	No	.	.	No	No	Yes
FZ53	Yes	1	No	No	No	Never	No	.	No	Yes	No	No	No	No	It does not happen	No	.	Brucellosis / Tuberculosis	Yes	No	DA	No	No	.	.	.	No	Far from the property / bush	Yes	No	Yes	5	Yes	Yes	No	Yes	Calves	Yes	Yes	Yes	14	US	No	No	No	Maternity picket	No	No	Yes
FZ54	Yes	12	Yes	No	Yes	Never	Yes	Calves	Yes	Yes	No	.	No	No	It does not happen	No	.	.	Yes	No	DA / WA	Yes	Yes	Yes, just the waste	Esterqueira	.	Yes	Buried	Yes	No	Yes	8	Yes	Yes	Yes	Yes	Calves	Yes	Yes	Yes	12	US	No	No	Yes	Maternity picket	No	No	No
FZ55	Yes	20	No	No	No	Often (monthly)	No	.	Yes	No	.	No	No	No	Monthly	No	.	.	No	.	DA	No	.	Yes, both	.	.	No	Farming	Yes	No	Yes	15	Yes	Yes	Yes	Yes	Calves	Yes	Yes	Yes	12	US	No	No	Yes	.	No	No	No
FZ56	Yes	2	No	No	No	Never	No	.	No	Yes	.	No	No	No	.	No	.	.	No	No	DA	No	.	Yes, both	Trench	Lime	No	Far from the property / bush	Yes	No	Yes	4	Yes	Yes	Yes	Yes	Calves	Yes	Yes	Yes	14	US	No	No	No	Maternity picket	No	No	No
FZ57	Yes	12	Yes	No	No	Never	No	.	No	Yes	No	Yes	Yes	No	It does not happen	Yes	.	.	Yes	Yes	DA	No	Yes	Yes, both	Esterqueira	Lime	Yes	Buried	Yes	Yes	No	10	Yes	Yes	Yes	Yes	Heifers	Yes	Yes	Yes	12	US	No	No	No	Maternity picket	No	No	No
FZ58	Yes	2	No	No	No	Never	Yes	Calves	No	Yes	No	No	No	No	It does not happen	No	.	.	No	Yes	DA	No	No	Yes, just the waste	Trench	.	No	Far from the property / bush	Yes	Yes	No	15	Yes	Yes	No	No	Calves	Yes	Yes	Yes	13	US	Yes	No	No	Maternity picket	No	No	No
FZ59	Yes	15	No	No	Yes	Often (monthly)	Yes	Heifers <12mo.	No	Yes	.	No	No	No	Monthly	Yes	10	Brucellosis / Tuberculosis	Yes	Yes	DA	Yes	No	Não	.	.	No	Buried	Yes	No	No	2	Yes	Yes	Yes	Yes	Heifers	Yes	Yes	Yes	13	US	No	No	No	Maternity picket	No	No	Yes
FZ60	Yes	10	No	No	Yes	Never	Yes	Weaned calves	Yes	No	.	No	No	No	It does not happen	Yes	.	Brucellosis / Tuberculosis	Yes	Yes	DA	Yes	No	Não	.	.	Yes	Buried	Yes	No	Yes	5	Yes	Yes	No	Yes	Lactating cows	Yes	Yes	Yes	13	US	No	No	No	Maternity picket	No	No	Yes
FZ61	No	8	No	No	No	Never	No	.	No	Yes	.	No	No	No	It does not happen	No	.	.	No	No	DA	No	.	Yes, just the waste	Esterqueira	.	No	Buried	Yes	No	Yes	12	Yes	Yes	Yes	Yes	Calves	Yes	Yes	Yes	12	US	No	No	No	Maternity picket	No	No	No
FZ62	Yes	3	No	No	No	Never	Yes	Heifers <12mo.	No	Yes	.	No	No	No	It does not happen	No	.	Brucellosis / Tuberculosis	No	No	DA	No	No	Yes, just the waste	Trench	.	No	Far from the property / bush	Yes	No	Yes	12	Yes	Yes	No	Yes	Calves	Yes	Yes	Yes	12	US	No	No	No	Pasture	No	No	No
FZ63	Yes	3	No	No	No	Rarely	No	.	No	Yes	No	No	No	No	It does not happen	No	.	Brucellosis / Tuberculosis	Yes	Yes	DA	No	No	.	.	.	No	Far from the property / bush	Yes	No	Yes	.	Yes	Yes	No	Yes	Calves	Yes	Yes	Yes	12	US	No	No	No	.	No	No	No
FZ64	Yes	3	Yes	No	No	Never	No	.	No	Yes	No	No	No	No	It does not happen	No	.	.	No	Yes	DA	No	.	Yes, just the waste	Trench	.	No	Buried	Yes	No	Yes	3	Yes	Yes	Yes	Yes	Calves	Yes	Yes	Yes	13	US	No	No	No	Maternity stall	No	No	Yes
FZ65	Yes	10	No	No	No	Never	No	.	No	Yes	No	No	No	No	It does not happen	No	.	Brucellosis / Tuberculosis	Yes	Yes	DA	No	.	Yes, both	Trench	.	No	Buried	Yes	.	No	10	Yes	Yes	Yes	Yes	Lactating cows	Yes	Yes	Yes	13	US	No	No	Yes	Maternity picket	No	No	No
FZ66	No	.	No	No	No	Never	No	.	No	Yes	.	No	No	No	It does not happen	No	.	.	No	No	DA	No	No	Yes, just the waste	Esterqueira	.	No	Buried	Yes	No	Yes	8	Yes	Yes	Yes	Yes	Heifers	Yes	Yes	Yes	12	US	No	No	No	Maternity picket	No	No	No
FZ67	No	2	No	No	No	Never	No	.	No	Yes	.	No	No	No	It does not happen	No	.	Brucellosis / Tuberculosis	No	No	DA	No	.	Yes, just the waste	Trench	.	No	Far from the property / bush	Yes	No	No	.	Yes	Yes	No	Yes	Calves	Yes	Yes	Yes	14	US	No	No	No	Pasture	No	No	No
FZ68	Yes	12	No	No	No	Never	No	.	No	Yes	No	No	No	No	It does not happen	No	.	.	No	No	DA	No	.	Yes, both	Esterqueira	Lime	No	Buried	Yes	No	Yes	10	Yes	Yes	Yes	Yes	Calves	Yes	Yes	Yes	12	US	No	No	No	Maternity stall	No	No	No
FZ69	Yes	1	No	No	No	Often (monthly)	Yes	Bezerros	No	Yes	.	No	No	No	It does not happen	No	.	Brucellosis / Tuberculosis	No	No	DA	No	No	Yes, both	Trench	Lime	No	Buried	Yes	No	No	5	Yes	Yes	No	Yes	Heifers	Yes	Yes	Yes	14	US	No	No	.	Maternity picket	No	No	No
.	.	.	.	.	.	.	.	.	.	.	.	.	.	.	.	.	.	.	.	.	.	.	.	.	.	.	.	.	.	.	.	.	.	.	.	.	.	.	.	.	.	.	.	.	.	.	.	.	.
	.	.	.	.	.	.	.	.	.	.	.	.	.	.	.	.	.	.	.	.	.	.	.	.	.	.	.	.	.	.	.	.	.	.	.	.	.	.	.	.	.	.	.	.	.	.	.	.	.
Legend						.	.	.	.	.	.	.	.	.	.	.	.	.	.	.	.	.	.	.	.	.	.	.	.	.	.	.	.	.	.	.	.	.	.	.	.	.	.	.	.	.	.	.	.
DA - Domestic animals						.	.	.	.	.	.	.	.	.	.	.	.	.	.	.	.	.	.	.	.	.	.	.	.	.	.	.	.	.	.	.	.	.	.	.	.	.	.	.	.	.	.	.	.
WA - Wild animals						.	.	.	.	.	.	.	.	.	.	.	.	.	.	.	.	.	.	.	.	.	.	.	.	.	.	.	.	.	.	.	.	.	.	.	.	.	.	.	.	.	.	.	.
AI - Artificial insemination						.	.	.	.	.	.	.	.	.	.	.	.	.	.	.	.	.	.	.	.	.	.	.	.	.	.	.	.	.	.	.	.	.	.	.	.	.	.	.	.	.	.	.	.
US - Ultrassound						.	.	.	.	.	.	.	.	.	.	.	.	.	.	.	.	.	.	.	.	.	.	.	.	.	.	.	.	.	.	.	.	.	.	.	.	.	.	.	.	.	.	.	.
						.	.	.	.	.	.	.	.	.	.	.	.	.	.	.	.	.	.	.	.	.	.	.	.	.	.	.	.	.	.	.	.	.	.	.	.	.	.	.	.	.	.	.	.
						.	.	.	.	.	.	.	.	.	.	.	.	.	.	.	.	.	.	.	.	.	.	.	.	.	.	.	.	.	.	.	.	.	.	.	.	.	.	.	.	.	.	.	.
						.	.	.	.	.	.	.	.	.	.	.	.	.	.	.	.	.	.	.	.	.	.	.	.	.	.	.	.	.	.	.	.	.	.	.	.	.	.	.	.	.	.	.	.
						.	.	.	.	.	.	.	.	.	.	.	.	.	.	.	.	.	.	.	.	.	.	.	.	.	.	.	.	.	.	.	.	.	.	.	.	.	.	.	.	.	.	.	.
						.	.	.	.	.	.	.	.	.	.	.	.	.	.	.	.	.	.	.	.	.	.	.	.	.	.	.	.	.	.	.	.	.	.	.	.	.	.	.	.	.	.	.	.
						.	.	.	.	.	.	.	.	.	.	.	.	.	.	.	.	.	.	.	.	.	.	.	.	.	.	.	.	.	.	.	.	.	.	.	.	.	.	.	.	.	.	.	.
.	.	.	.	.	.	.	.	.	.	.	.	.	.	.	.	.	.	.	.	.	.	.	.	.	.	.	.	.	.	.	.	.	.	.	.	.	.	.	.	.	.	.	.	.	.	.	.	.	.
.	.	.	.	.	.	.	.	.	.	.	.	.	.	.	.	.	.	.	.	.	.	.	.	.	.	.	.	.	.	.	.	.	.	.	.	.	.	.	.	.	.	.	.	.	.	.	.	.	.
.	.	.	.	.	.	.	.	.	.	.	.	.	.	.	.	.	.	.	.	.	.	.	.	.	.	.	.	.	.	.	.	.	.	.	.	.	.	.	.	.	.	.	.	.	.	.	.	.	.
.	.	.	.	.	.	.	.	.	.	.	.	.	.	.	.	.	.	.	.	.	.	.	.	.	.	.	.	.	.	.	.	.	.	.	.	.	.	.	.	.	.	.	.	.	.	.	.	.	.
.	.	.	.	.	.	.	.	.	.	.	.	.	.	.	.	.	.	.	.	.	.	.	.	.	.	.	.	.	.	.	.	.	.	.	.	.	.	.	.	.	.	.	.	.	.	.	.	.	.
.	.	.	.	.	.	.	.	.	.	.	.	.	.	.	.	.	.	.	.	.	.	.	.	.	.	.	.	.	.	.	.	.	.	.	.	.	.	.	.	.	.	.	.	.	.	.	.	.	.
.	.	.	.	.	.	.	.	.	.	.	.	.	.	.	.	.	.	.	.	.	.	.	.	.	.	.	.	.	.	.	.	.	.	.	.	.	.	.	.	.	.	.	.	.	.	.	.	.	.
.	.	.	.	.	.	.	.	.	.	.	.	.	.	.	.	.	.	.	.	.	.	.	.	.	.	.	.	.	.	.	.	.	.	.	.	.	.	.	.	.	.	.	.	.	.	.	.	.	.
.	.	.	.	.	.	.	.	.	.	.	.	.	.	.	.	.	.	.	.	.	.	.	.	.	.	.	.	.	.	.	.	.	.	.	.	.	.	.	.	.	.	.	.	.	.	.	.	.	.
.	.	.	.	.	.	.	.	.	.	.	.	.	.	.	.	.	.	.	.	.	.	.	.	.	.	.	.	.	.	.	.	.	.	.	.	.	.	.	.	.	.	.	.	.	.	.	.	.	.
.	.	.	.	.	.	.	.	.	.	.	.	.	.	.	.	.	.	.	.	.	.	.	.	.	.	.	.	.	.	.	.	.	.	.	.	.	.	.	.	.	.	.	.	.	.	.	.	.	.
.	.	.	.	.	.	.	.	.	.	.	.	.	.	.	.	.	.	.	.	.	.	.	.	.	.	.	.	.	.	.	.	.	.	.	.	.	.	.	.	.	.	.	.	.	.	.	.	.	.
.	.	.	.	.	.	.	.	.	.	.	.	.	.	.	.	.	.	.	.	.	.	.	.	.	.	.	.	.	.	.	.	.	.	.	.	.	.	.	.	.	.	.	.	.	.	.	.	.	.
.	.	.	.	.	.	.	.	.	.	.	.	.	.	.	.	.	.	.	.	.	.	.	.	.	.	.	.	.	.	.	.	.	.	.	.	.	.	.	.	.	.	.	.	.	.	.	.	.	.
.	.	.	.	.	.	.	.	.	.	.	.	.	.	.	.	.	.	.	.	.	.	.	.	.	.	.	.	.	.	.	.	.	.	.	.	.	.	.	.	.	.	.	.	.	.	.	.	.	.
.	.	.	.	.	.	.	.	.	.	.	.	.	.	.	.	.	.	.	.	.	.	.	.	.	.	.	.	.	.	.	.	.	.	.	.	.	.	.	.	.	.	.	.	.	.	.	.	.	.
.	.	.	.	.	.	.	.	.	.	.	.	.	.	.	.	.	.	.	.	.	.	.	.	.	.	.	.	.	.	.	.	.	.	.	.	.	.	.	.	.	.	.	.	.	.	.	.	.	.
.	.	.	.	.	.	.	.	.	.	.	.	.	.	.	.	.	.	.	.	.	.	.	.	.	.	.	.	.	.	.	.	.	.	.	.	.	.	.	.	.	.	.	.	.	.	.	.	.	.
.	.	.	.	.	.	.	.	.	.	.	.	.	.	.	.	.	.	.	.	.	.	.	.	.	.	.	.	.	.	.	.	.	.	.	.	.	.	.	.	.	.	.	.	.	.	.	.	.	.
.	.	.	.	.	.	.	.	.	.	.	.	.	.	.	.	.	.	.	.	.	.	.	.	.	.	.	.	.	.	.	.	.	.	.	.	.	.	.	.	.	.	.	.	.	.	.	.	.	.
.	.	.	.	.	.	.	.	.	.	.	.	.	.	.	.	.	.	.	.	.	.	.	.	.	.	.	.	.	.	.	.	.	.	.	.	.	.	.	.	.	.	.	.	.	.	.	.	.	.
.	.	.	.	.	.	.	.	.	.	.	.	.	.	.	.	.	.	.	.	.	.	.	.	.	.	.	.	.	.	.	.	.	.	.	.	.	.	.	.	.	.	.	.	.	.	.	.	.	.
.	.	.	.	.	.	.	.	.	.	.	.	.	.	.	.	.	.	.	.	.	.	.	.	.	.	.	.	.	.	.	.	.	.	.	.	.	.	.	.	.	.	.	.	.	.	.	.	.	.
.	.	.	.	.	.	.	.	.	.	.	.	.	.	.	.	.	.	.	.	.	.	.	.	.	.	.	.	.	.	.	.	.	.	.	.	.	.	.	.	.	.	.	.	.	.	.	.	.	.
.	.	.	.	.	.	.	.	.	.	.	.	.	.	.	.	.	.	.	.	.	.	.	.	.	.	.	.	.	.	.	.	.	.	.	.	.	.	.	.	.	.	.	.	.	.	.	.	.	.
.	.	.	.	.	.	.	.	.	.	.	.	.	.	.	.	.	.	.	.	.	.	.	.	.	.	.	.	.	.	.	.	.	.	.	.	.	.	.	.	.	.	.	.	.	.	.	.	.	.
.	.	.	.	.	.	.	.	.	.	.	.	.	.	.	.	.	.	.	.	.	.	.	.	.	.	.	.	.	.	.	.	.	.	.	.	.	.	.	.	.	.	.	.	.	.	.	.	.	.
.	.	.	.	.	.	.	.	.	.	.	.	.	.	.	.	.	.	.	.	.	.	.	.	.	.	.	.	.	.	.	.	.	.	.	.	.	.	.	.	.	.	.	.	.	.	.	.	.	.
.	.	.	.	.	.	.	.	.	.	.	.	.	.	.	.	.	.	.	.	.	.	.	.	.	.	.	.	.	.	.	.	.	.	.	.	.	.	.	.	.	.	.	.	.	.	.	.	.	.
.	.	.	.	.	.	.	.	.	.	.	.	.	.	.	.	.	.	.	.	.	.	.	.	.	.	.	.	.	.	.	.	.	.	.	.	.	.	.	.	.	.	.	.	.	.	.	.	.	.
.	.	.	.	.	.	.	.	.	.	.	.	.	.	.	.	.	.	.	.	.	.	.	.	.	.	.	.	.	.	.	.	.	.	.	.	.	.	.	.	.	.	.	.	.	.	.	.	.	.
.	.	.	.	.	.	.	.	.	.	.	.	.	.	.	.	.	.	.	.	.	.	.	.	.	.	.	.	.	.	.	.	.	.	.	.	.	.	.	.	.	.	.	.	.	.	.	.	.	.
.	.	.	.	.	.	.	.	.	.	.	.	.	.	.	.	.	.	.	.	.	.	.	.	.	.	.	.	.	.	.	.	.	.	.	.	.	.	.	.	.	.	.	.	.	.	.	.	.	.
.	.	.	.	.	.	.	.	.	.	.	.	.	.	.	.	.	.	.	.	.	.	.	.	.	.	.	.	.	.	.	.	.	.	.	.	.	.	.	.	.	.	.	.	.	.	.	.	.	.
.	.	.	.	.	.	.	.	.	.	.	.	.	.	.	.	.	.	.	.	.	.	.	.	.	.	.	.	.	.	.	.	.	.	.	.	.	.	.	.	.	.	.	.	.	.	.	.	.	.
.	.	.	.	.	.	.	.	.	.	.	.	.	.	.	.	.	.	.	.	.	.	.	.	.	.	.	.	.	.	.	.	.	.	.	.	.	.	.	.	.	.	.	.	.	.	.	.	.	.
.	.	.	.	.	.	.	.	.	.	.	.	.	.	.	.	.	.	.	.	.	.	.	.	.	.	.	.	.	.	.	.	.	.	.	.	.	.	.	.	.	.	.	.	.	.	.	.	.	.
.	.	.	.	.	.	.	.	.	.	.	.	.	.	.	.	.	.	.	.	.	.	.	.	.	.	.	.	.	.	.	.	.	.	.	.	.	.	.	.	.	.	.	.	.	.	.	.	.	.
.	.	.	.	.	.	.	.	.	.	.	.	.	.	.	.	.	.	.	.	.	.	.	.	.	.	.	.	.	.	.	.	.	.	.	.	.	.	.	.	.	.	.	.	.	.	.	.	.	.
.	.	.	.	.	.	.	.	.	.	.	.	.	.	.	.	.	.	.	.	.	.	.	.	.	.	.	.	.	.	.	.	.	.	.	.	.	.	.	.	.	.	.	.	.	.	.	.	.	.
.	.	.	.	.	.	.	.	.	.	.	.	.	.	.	.	.	.	.	.	.	.	.	.	.	.	.	.	.	.	.	.	.	.	.	.	.	.	.	.	.	.	.	.	.	.	.	.	.	.
.	.	.	.	.	.	.	.	.	.	.	.	.	.	.	.	.	.	.	.	.	.	.	.	.	.	.	.	.	.	.	.	.	.	.	.	.	.	.	.	.	.	.	.	.	.	.	.	.	.
.	.	.	.	.	.	.	.	.	.	.	.	.	.	.	.	.	.	.	.	.	.	.	.	.	.	.	.	.	.	.	.	.	.	.	.	.	.	.	.	.	.	.	.	.	.	.	.	.	.
.	.	.	.	.	.	.	.	.	.	.	.	.	.	.	.	.	.	.	.	.	.	.	.	.	.	.	.	.	.	.	.	.	.	.	.	.	.	.	.	.	.	.	.	.	.	.	.	.	.
.	.	.	.	.	.	.	.	.	.	.	.	.	.	.	.	.	.	.	.	.	.	.	.	.	.	.	.	.	.	.	.	.	.	.	.	.	.	.	.	.	.	.	.	.	.	.	.	.	.
.	.	.	.	.	.	.	.	.	.	.	.	.	.	.	.	.	.	.	.	.	.	.	.	.	.	.	.	.	.	.	.	.	.	.	.	.	.	.	.	.	.	.	.	.	.	.	.	.	.
.	.	.	.	.	.	.	.	.	.	.	.	.	.	.	.	.	.	.	.	.	.	.	.	.	.	.	.	.	.	.	.	.	.	.	.	.	.	.	.	.	.	.	.	.	.	.	.	.	.
.	.	.	.	.	.	.	.	.	.	.	.	.	.	.	.	.	.	.	.	.	.	.	.	.	.	.	.	.	.	.	.	.	.	.	.	.	.	.	.	.	.	.	.	.	.	.	.	.	.
.	.	.	.	.	.	.	.	.	.	.	.	.	.	.	.	.	.	.	.	.	.	.	.	.	.	.	.	.	.	.	.	.	.	.	.	.	.	.	.	.	.	.	.	.	.	.	.	.	.
.	.	.	.	.	.	.	.	.	.	.	.	.	.	.	.	.	.	.	.	.	.	.	.	.	.	.	.	.	.	.	.	.	.	.	.	.	.	.	.	.	.	.	.	.	.	.	.	.	.
.	.	.	.	.	.	.	.	.	.	.	.	.	.	.	.	.	.	.	.	.	.	.	.	.	.	.	.	.	.	.	.	.	.	.	.	.	.	.	.	.	.	.	.	.	.	.	.	.	.
.	.	.	.	.	.	.	.	.	.	.	.	.	.	.	.	.	.	.	.	.	.	.	.	.	.	.	.	.	.	.	.	.	.	.	.	.	.	.	.	.	.	.	.	.	.	.	.	.	.
.	.	.	.	.	.	.	.	.	.	.	.	.	.	.	.	.	.	.	.	.	.	.	.	.	.	.	.	.	.	.	.	.	.	.	.	.	.	.	.	.	.	.	.	.	.	.	.	.	.
.	.	.	.	.	.	.	.	.	.	.	.	.	.	.	.	.	.	.	.	.	.	.	.	.	.	.	.	.	.	.	.	.	.	.	.	.	.	.	.	.	.	.	.	.	.	.	.	.	.
.	.	.	.	.	.	.	.	.	.	.	.	.	.	.	.	.	.	.	.	.	.	.	.	.	.	.	.	.	.	.	.	.	.	.	.	.	.	.	.	.	.	.	.	.	.	.	.	.	.
.	.	.	.	.	.	.	.	.	.	.	.	.	.	.	.	.	.	.	.	.	.	.	.	.	.	.	.	.	.	.	.	.	.	.	.	.	.	.	.	.	.	.	.	.	.	.	.	.	.
.	.	.	.	.	.	.	.	.	.	.	.	.	.	.	.	.	.	.	.	.	.	.	.	.	.	.	.	.	.	.	.	.	.	.	.	.	.	.	.	.	.	.	.	.	.	.	.	.	.
.	.	.	.	.	.	.	.	.	.	.	.	.	.	.	.	.	.	.	.	.	.	.	.	.	.	.	.	.	.	.	.	.	.	.	.	.	.	.	.	.	.	.	.	.	.	.	.	.	.
.	.	.	.	.	.	.	.	.	.	.	.	.	.	.	.	.	.	.	.	.	.	.	.	.	.	.	.	.	.	.	.	.	.	.	.	.	.	.	.	.	.	.	.	.	.	.	.	.	.
[truncated: 28 more columns]

## Sheet: Q17
Farm	Animal	Classification
FZ1	Dog	Domestic animals		Legend: Q17. List other domestic animals residing on the farm
FZ1	Cat	Domestic animals
FZ2	Dog	Domestic animals
FZ2	Jacu (a turkey-like wild bird)	Wild animals
FZ3	Dog	Domestic animals
FZ4	Cat	Domestic animals
FZ5	Dog	Domestic animals
FZ5	Cat	Domestic animals
FZ6	Dog	Domestic animals
FZ6	Cat	Domestic animals
FZ7	Dog	Domestic animals
FZ7	Chicken	Domestic animals
FZ7	Guinea fowl	Wild animals
FZ8	Dog	Domestic animals
FZ8	Cat	Domestic animals
FZ9	Dog	Domestic animals
FZ9	Cat	Domestic animals
FZ10	Dog	Domestic animals
FZ10	Cat	Domestic animals
FZ11	Dog	Domestic animals
FZ11	Cat	Domestic animals
FZ11	Chicken	Domestic animals
FZ11	Buck	Domestic animals
FZ11	Coati	Wild animals
FZ11	Howler monkey	Wild animals
FZ12	Dog	Domestic animals
FZ12	Cat	Domestic animals
FZ12	Chicken	Domestic animals
FZ12	Birds	Wild animals
FZ12	Deer	Wild animals
FZ13	Dog	Domestic animals
FZ13	Cat	Domestic animals
FZ13	Pigs	Wild animals
FZ13	Graxaim	Wild animals
FZ14	Dog	Domestic animals
FZ14	Goose	Domestic animals
FZ15	Dog	Domestic animals
FZ15	Cat	Domestic animals
FZ15	Birds	Wild animals
FZ16	Dog	Domestic animals
FZ16	Cat	Domestic animals
FZ17	Cat	Domestic animals
FZ18	Dog	Domestic animals
FZ19	Dog	Domestic animals
FZ19	Chicken	Domestic animals
FZ19	Goose	Domestic animals
FZ19	Graxaim	Wild animals
FZ20	Dog	Domestic animals
FZ20	Cat	Domestic animals
FZ20	Chicken	Domestic animals
FZ20	Birds	Wild animals
FZ20	Lizard	Wild animals
FZ21	Dog	Domestic animals
FZ21	Sheep	Domestic animals
FZ21	Feral pig	Wild animals
FZ21	Deer	Wild animals
FZ21	Puma	Wild animals
FZ22	Horse	Domestic animals
FZ22	Cat	Domestic animals
FZ22	Agouti	Wild animals
FZ22	Dog	Domestic animals
FZ23	Horse	Domestic animals
FZ23	Dog	Domestic animals
FZ24	Dog	Domestic animals
FZ24	Cat	Domestic animals
FZ24	Deer	Wild animals
FZ24	Capybara	Wild animals
FZ24	Mouse	Wild animals
FZ25	Dog	Domestic animals
FZ25	Capybara	Wild animals
FZ25	Feral pig	Wild animals
FZ25	Deer	Wild animals
FZ25	Birds	Wild animals
FZ26	Dog	Domestic animals
FZ27	Dog	Domestic animals
FZ27	Cat	Domestic animals
FZ28	Dog	Domestic animals
FZ28	Cat	Domestic animals
FZ29	Dog	Domestic animals
FZ29	Cat	Domestic animals
FZ30	Dog	Domestic animals
FZ30	Coati	Wild animals
FZ30	Cat	Domestic animals
FZ30	Agouti	Wild animals
FZ30	Jacu (a turkey-like wild bird)	Wild animals
FZ30	Deer	Wild animals
FZ31	Dog	Domestic animals
FZ31	Cat	Domestic animals
FZ31	Birds	Domestic animals
FZ32	Dog	Domestic animals
FZ32	Cat	Domestic animals
FZ33	Dog	Domestic animals
FZ33	Horse	Domestic animals
FZ34	Sheep	Domestic animals
FZ34	Pigs	Domestic animals
FZ34	Horse	Domestic animals
FZ34	Chicken	Domestic animals
FZ35
FZ36	Dog	Domestic animals
FZ36	Cat	Domestic animals
FZ36	Birds	Domestic animals
FZ37	Dog	Domestic animals
FZ37	Horse	Domestic animals
FZ37	Chicken	Domestic animals
FZ37	Goose	Domestic animals
FZ37	Birds	Domestic animals
FZ38	Dog	Domestic animals
FZ38	Cat	Domestic animals
FZ39	Dog	Domestic animals
FZ40	Dog	Domestic animals
FZ40	Cat	Domestic animals
FZ41	Dog	Domestic animals
FZ41	Cat	Domestic animals
FZ42	Dog	Domestic animals
FZ42	Cat	Domestic animals
FZ42	Birds	Domestic animals
FZ43	Cat	Domestic animals
FZ43	Dog	Domestic animals
FZ44	Dog	Domestic animals
FZ44	Chicken	Domestic animals
FZ45
FZ46
FZ47	Dog	Domestic animals
FZ47	Cat	Domestic animals
FZ48
FZ49	Dog	Domestic animals
FZ49	Cat	Domestic animals
FZ49	Chicken	Domestic animals
FZ50	Dog	Domestic animals
FZ50	Cat	Domestic animals
FZ51	Dog	Domestic animals
FZ52	Dog	Domestic animals
FZ53	Dog	Domestic animals
FZ54	Birds	Domestic animals
FZ54	Cat	Domestic animals
FZ54	Dog	Domestic animals
FZ54	Buck	Wild animals
FZ54	Puma	Wild animals
FZ55	Dog	Domestic animals
FZ56	Dog	Domestic animals
FZ56	Cat	Domestic animals
FZ57	Dog	Domestic animals
FZ57	Cat	Domestic animals
FZ58	Dog	Domestic animals
FZ58	Cat	Domestic animals
FZ59	Dog	Domestic animals
FZ59	Cat	Domestic animals
FZ60	Dog	Domestic animals
FZ60	Cat	Domestic animals
FZ61	Dog	Domestic animals
FZ61	Cat	Domestic animals
FZ62	Dog	Domestic animals
FZ62	Cat	Domestic animals
FZ62	Horse	Domestic animals
FZ62	Chicken	Domestic animals
FZ63	Dog	Domestic animals
FZ63	Cat	Domestic animals
FZ64	Dog	Domestic animals
FZ65	Cat	Domestic animals
FZ66	Dog	Domestic animals
FZ66	Cat	Domestic animals
FZ67	Dog	Domestic animals
FZ67	Cat	Domestic animals
FZ68	Dog	Domestic animals
FZ68	Cat	Domestic animals
FZ69	Dog	Domestic animals
FZ69	Cat	Domestic animals
FZ69	Chicken	Domestic animals

## Sheet: Q26
Farm	Q26
FZ1	Brucellosis		Legend: Q26. List the diseases that you would not like to occur in the animals of your herd.
FZ1	Tuberculosis
FZ1	Mastitis
FZ2	Not answer
FZ3	Mycoplasmosis
FZ4	Mastitis
FZ4	Diarrhea
FZ5	Mycoplasmosis
FZ5	BVD
FZ6	Pyroplasmosis
FZ6	Abomasal displacement
FZ7	Mastitis
FZ7	Feet disorders
FZ8	Bovine rabies
FZ8	Clostridiosis
FZ8	Neosporosis
FZ9	Pyroplasmosis
FZ9	Mastitis
FZ10	Mastitis
FZ10	Diarrhea
FZ11	Brucellosis
FZ11	Tuberculosis
FZ11	Foot-and-Mouth Disease
FZ12	IBR
FZ12	BVD
FZ12	Neosporosis
FZ12	Brucellosis
FZ12	Tuberculosis
FZ13	Tuberculosis
FZ13	Pyroplasmosis
FZ13	Mycoplasmosis
FZ14	Mastitis
FZ14	Diarrhea
FZ15	Pyroplasmosis
FZ15	Clostridiosis
FZ16	None
FZ17	Pneumonia
FZ18	Tuberculosis
FZ18	Mastitis
FZ18	Brucellosis
FZ19	Pyroplasmosis
FZ19	Mastitis
FZ19	Bovine rabies
FZ20	Tuberculosis
FZ20	BVD
FZ20	Mycoplasmosis
FZ20	Clostridiosis
FZ20	Bovine rabies
FZ21	Brucellosis
FZ21	Tuberculosis
FZ21	IBR
FZ21	BVD
FZ21	Mycoplasmosis
FZ22	Tuberculosis
FZ22	Brucellosis
FZ23	Brucellosis
FZ23	Tuberculosis
FZ23	IBR
FZ23	BVD
FZ24	Brucellosis
FZ24	Tuberculosis
FZ24	IBR
FZ24	BVD
FZ25	Brucellosis
FZ25	Tuberculosis
FZ25	Foot-and-Mouth Disease
FZ25	Mastitis
FZ26	Brucellosis
FZ26	Tuberculosis
FZ26	IBR
FZ26	BVD
FZ26	Pyroplasmosis
FZ26	Mastitis
FZ27	Brucellosis
FZ28	Brucellosis
FZ28	Tuberculosis
FZ29	Pyroplasmosis
FZ29	Mastitis
FZ30	Tuberculosis
FZ30	Brucellosis
FZ30	Pyroplasmosis
FZ30	Diarrhea
FZ30	Bovine rabies
FZ30	Mycoplasmosis
FZ31	Brucellosis
FZ31	Mycoplasmosis
FZ31	BVD
FZ31	IBR
FZ31	Bovine rabies
FZ31	Tuberculosis
FZ32	Diarrhea
FZ32	Brucellosis
FZ32	Tuberculosis
FZ33	All diseases
FZ34	Foot-and-Mouth Disease
FZ34	Mycoplasmosis
FZ34	BVD
FZ35	BVD
FZ35	IBR
FZ35	Brucellosis
FZ35	Tuberculosis
FZ36	Tuberculosis
FZ37	Mastitis
FZ37	Tuberculosis
FZ37	Brucellosis
FZ37	Pyroplasmosis
FZ38	Brucellosis
FZ38	Tuberculosis
FZ38	Bovine rabies
FZ38	BVD
FZ38	IBR
FZ38	Leptospirosis
FZ39	BVD
FZ39	IBR
FZ39	Brucellosis
FZ39	Tuberculosis
FZ39	Bovine rabies
FZ40	Brucellosis
FZ40	Tuberculosis
FZ41	Brucellosis
FZ41	Tuberculosis
FZ41	BVD
FZ41	Leptospirosis
FZ41	Neosporosis
FZ42	Brucellosis
FZ42	Tuberculosis
FZ42	BVD
FZ42	IBR
FZ42	Mastitis
FZ43	BVD
FZ43	IBR
FZ43	Brucellosis
FZ43	Tuberculosis
FZ44	Tuberculosis
FZ44	BVD
FZ45	Bovine rabies
FZ45	Brucellosis
FZ45	Tuberculosis
FZ46	Brucellosis
FZ46	Tuberculosis
FZ46	BVD
FZ46	Pyroplasmosis
FZ47	Not answer
FZ48	Brucellosis
FZ48	Tuberculosis
FZ49	Brucellosis
FZ49	Tuberculosis
FZ49	Mycoplasmosis
FZ50	Brucellosis
FZ50	Tuberculosis
FZ50	BVD
FZ51	Pyroplasmosis
FZ51	Brucellosis
FZ51	Tuberculosis
FZ52	Not answer
FZ53	Brucellosis
FZ53	Tuberculosis
FZ53	Mastitis
FZ53	Bovine rabies
FZ54	Pyroplasmosis
FZ55	BVD
FZ55	Mycoplasmosis
FZ55	Tuberculosis
FZ56	Brucellosis
FZ56	Tuberculosis
FZ56	BVD
FZ56	IBR
FZ57	Brucellosis
FZ57	Tuberculosis
FZ57	BVD
FZ57	IBR
FZ57	Mycoplasmosis
FZ58	Not answer
FZ59	Not answer
FZ60	Reproductive disorders
FZ60	Mastitis
FZ61	Tuberculosis
FZ61	Brucellosis
FZ61	BVD
FZ62	Tuberculosis
FZ62	Brucellosis
FZ62	Bovine rabies
FZ62	Clostridiosis
FZ62	Pyroplasmosis
FZ63	Tuberculosis
FZ63	Brucellosis
FZ64	Tuberculosis
FZ65	Pneumonia
FZ65	Diarrhea
FZ66	Tuberculosis
FZ66	Brucellosis
FZ66	BVD
FZ66	IBR
FZ67	Tuberculosis
FZ68	Brucellosis
FZ68	Tuberculosis
FZ68	BVD
FZ69	Bovine rabies

## Sheet: Degree of risk
Farm	Farms' size	Q1	Q2	Q3	Q4	Q5	Q6	Q7	Q8	Q9	Q9.1	Q10	Q11	Q12	Q13	Q14	Q15	Q16	Q18	Q19	Q20	Q21	Q22	Q23	Q27	Q28	Q29	Q30	Q32	Q33	Q34	Q37	Q38	Q39	Q40	Q41	Q42	Q43	Q44	Q46	Q47	Q49	Q50	Q51	Q52	Q53	Q53	Q56	Q58
FZ1	Medium	10		0	0	10	10	0	0	0	0	10	10	0	10	0	10	0	10	10	10	0	10	0	10	10	10	10	10	10	10	0	0	10	10	10	0	0	0	0	0	10	10	0	10	10	10	10	10
FZ2	Medium	10	10	0	0	10	0	0	0	10	0	0	0	0	10	10	0	10	0	10	10	0	10	0	10	10	10	10	10	10	10	10	0	0	0	0	0	0	0	0	0	10	10	0	10	10	10	10	0
FZ3	Medium	10	10	0	0	10	0	10	0	10	0	0	0	0	0	10	10	0	0	10	0	0	10	0	10	10	10	10	10	10	10	0	0	0	0	10	10	0	0	0	0	10	10	0	10	10	10	10	0
FZ4	Small	10	10	0	10	10	0	0	0	0	0	10	10	0	10	10	10	0	10	0	0	0	10	0	0	0	0	0	10	0	10	10	10	0	0	0	0	0	0	0	0	10	0	0	10	10	0	0	10
FZ5	Large	10	10	10	0	0	0	10	10	10	0	10	0	0	10	.	10	0	0	10	10	0	10	0	10	10	0	10	10	10	10	0	0	0	10	0	0	0	0	0	0	10	10	0	10	10	10	10	10
FZ6	Small	0	10	0	0	10	10	10	0	0	0	0	10	0	10	10	10	10	0	0	0	0	10	10	10	0	0	10	10	10	10	10	10	0	0	10	0	0	0	0	0	10	10	0	10	10	10	0	0
FZ7	Medium	10	10	0	0	10	0	0	0	0	0	0	0	0	10	10	10	10	0	0	10	0	10	0	0	0	0	10	10	0	0	10	10	10	0	0	0	10	0	0	0	10	10	0	10	10	10	10	10
FZ8	Small	10	10	0	0	10	0	0	0	10	0	0	0	0	10	0	0	10	0	0	0	0	10	0	10	10	10	10	10	10	10	0	0	0	0	0	0	0	0	0	0	10	10	0	10	10	10	0	10
FZ9	Small	10	10	0	0	10	0	10	0	10	0	0	0	0	10	0	0	0	0	0	0	0	10	0	10	10	0	10	0	0	10	10	0	10	0	0	0	0	0	0	0	10	10	0	10	0	0	10	10
FZ10	Small	0	10	0	0	0	0	0	0	0	0	.	0	0	0	0	0	0	0		0	0	10	0	0	0	0	10	0	0	10	10	10	0		0	0	0	0		0	10	10	0	0	10	10	10	10
FZ11	Medium	10	10	0	10	0	0	10	0	10	0	0	0	0	10	10	10	0	0	0	0	0	10	0	10	10	10	10	0	0	10	0	0	10	0	0	0	0	0	0	0	10	10	0	0	10	0	0	0
FZ12	Medium	10	10	0	0	0	0	10	10	10	0	10	10	0	0	0	10	0	10	10	10	0	10	0	10	10	0	10	0	10	10	0	0	0	0	10	10	0	0	0	0	10	10	0	10	10	10	10	0
FZ13	Large	0	10	0	0	0	10	10	0	10	0	0	0	0	10	0	10	0	10	10	0	0	10	0	10	10	0	10	0	10	10	10	10	0	0	0	0	0	0	0	0	10	10	0	0	10	10	10	10
FZ14	Medium	10	10	0	0	0	10	10	0	10	0	0	0	0	10	0	10	10	0	10	10	0	10	0	10	10	0	10	0	10	10	0	0	10	0	0	0	0	0	0	0	10	10	0	10	10	0	0	10
FZ15	Medium	10	10	0	0	0	10	10	0	0	0	0	0	0	10	0	10	0	0	0	0	0	10	0	10	10	0	10	0	10	10	10	10	10	10	10	0	0	0	0	0	10	10	0	10	10	10	0	0
FZ16	Large	10		0	0	0	0	0	10	10	0	0	0	0	10	.	10	10	0	10	0	0	10	0	0	10	0	10	0		10	10	10	10	0	0	0	0	0	10	0	10	10	0	0	10	10	0	10
FZ17	Large	10	10	0	10	0	0	10	0	10	0	0	0	0	10	0	10	0	0	10	10	0	10	0	0	0	10	10	0	10	0	0	0	10	0	0	0	0	0	0	0	10	10	0	10	10	10	10	10
FZ18	Small	10	10	0	0	10	10	10	0	10	0	10	10	0	10	10	10	0	0		0	0	10	0	0	0	10	10	0	10	10	0	0	10	0	0	0	10	0	0	0	10	10	0	10	10	10	10	10
FZ19	Medium	10	10	0	0	10	0	10	0	10	0	0	0	0	0	0	0	10	0	0	0	0	10	0	10	10	10	10	0	10	10	0	10	0	0	0	0	0	0	0	0	10	10	0	0	10	10	10	0
FZ20	Small	10	0	0	0	10	0	0	0	10	0	0	0	0	10	10	10	0	0	10	0	0	10	0	10	10	10	10	0	10	10	10	10	0	0	0	0	0	0	0	0	10	10	0	10	10	10	10	0
FZ21	Large	10	0	0	0	10	10	10	10	10	0	10	10	0	0	10	10	0	0	10	10	0	10	10	10	10	0	10	0	10	10	0	0	0	10	10	0	0	0	0	0	10	10	0	0	10	10	10	10
FZ22	Large	10	10	10	0	10		10	0	10	0	10	10	0		0	10	0	0	10	10	0	10	0	10	10	0	10	0	10	10	0	0	0	10	10	0	0	10	0	0	10	10	10	10		10	10	10
FZ23	Large	10	10	0	0	10	0	10	10	10	0	10	10	0	0	10	10	10	0	10	10	0	10	10	10	10	10	10	0	10	10	0	0	0	0	0	10	0	0	0	0	10	10	10	0	10	10	10	10
FZ24	Large	10	0	10	0	10	0	10	10	10	0	0	.	0	0	10	10	0	10	10	10	0	10	10	10	10	0	10	0	10	10	0	0	0	10	0	0	0	0	0	10	10	10	0	0	10	10	10	10
FZ25	Large	10		10	0	10	10	10	10	0	0	0	0	0	10	0	10	0	10	0	10	0	10	0	10	10	0	10	0	10	10	10	10	10	10	0	0	0	0	10	10	10	10	0	10	10	10	10	0
FZ26	Small	10	10	10	10	10	10	0	0	0	0	10	0	0	10	10	10	0	0	0	10	0	10	0	10	10	10	10	0	10	0	10	10	10	0	10	0	0	0	0	0	10	10	0	10	10	10	10	10
FZ27	Medium	0	10	0	10	10	0	0	10	10	0	0	0	0	10	10	10	10	0	0	0	0	10	0	10	10	0	10	10	10	10	10	10	10	10	0	0	10	0	0	0	10	10	0	10	10	10	10	10
FZ28	Medium	10	10	0	0	10	0	0	10	10	0	10	10	0	10	0	0	0	10	0	0	0	10	0	0	0	0	10	10	10	10	10	10	0	0	0	0	0	0	0	0	10	10	0	0	10	10	10	10
FZ29	Medium	10	10	0	10	0	0	0	0	10	0	0	0	0	10	0	0	0	10	0	10	0	10	0	10	10	10	10	0	10	10	10	10	0	10	0	10	10	0	0	0	10	10	0	10	10	10	10	10
FZ30	Medium	10	10	10	0	10	10	10	0	10	0	0	0	0	10	0	10	10	0	10	10	0	10	0	10	10	0	10	10	10	10	10	10	0	0	0	0	0	0	0	0	10	10	0	10	10	10	10	10
FZ31	Medium	10	10	0	0	10	10	10	0	10	0	0	0	0	10	0	10	0	10	0	0	0	10	0	10	10	0	10	10	10	10	10	10	0	0	0	0	10	0	0	0	10	10	0	0	10	10	10	10
FZ32	Small	10	10	0	10	0	10	10	0	10	0	0	0	0	0	10	0	10	0	0	0	0	10	0	0	0	10	10	10	0	10	0	10	0	0	0	0	0	0	0	0	10	10	0	0	10	10	10	10
FZ33	Small	10	10	0	0	10	10	10	0	0	0	0	0	0	10	0	0	10	0	0	10	0	10	0	10	10	10	10	10	10	10	0	10	10	0	0	0	0	0	0	10	10	10	0	0	10	10	10	10
FZ34	Medium	10	10	0	0	10	10	10	0	10	0	0	0	0	10	0	0	10	0	0	10	0	10	0	10	10	10	10	10	10	10	10	10	0	0	0	0	0	0	0	0	10	10	0	10	10	10	0	10
FZ35	Small	0	10	0	10	10	0	10	0	10	0	0	0	0	0	0	.	10	0	10	0	0	10	0	10	10	0	10	10	0	10	10	10	0	0	0	0	0	0	0	0	10	10	0	0	10	10	10	10
FZ36	Medium	0	10	0	0	0	10	10	0	10	0	0	0	0	0	0	0	10	0	10	0	0	10	10	10	10	0	10	10	0	10	0	0	10	0	0	0	0	0	0	0	10	10	0	0	10	10	0	10
FZ37	Small	10	10	0	0	10	10	10	0	10	0	0	0	0	10	10	10	0	10	0	10	0	10	0	10	10	10	10	10	10	10	10	10	10	0	0	10	0	0	0	0	10	10	0	0	10	10	10	10
FZ38	Medium	10	10	0	0	10	0	10	0	0	0	0	0	0	10	10	10	10	0	0	10	0	10	0	10	10	10	10	10	10	10	10	10	10	10	10	10	0	0	0	0	10	10	0	10	10	10	10	10
FZ39	Medium	10	0	0	0	10	10	10	0	0	0	10	10	0	10	10	10	0	0	0	0	0	10	10	10	10	10	10	10	10	10	10	10	10	0	0	0	10	0	0	0	10	10	0	10	10	10	10	10
FZ40	Medium	10	0	0	0	10	10	10	0	0	0	0	0	0	10	10	10	0	10	0	10	0	10	0	10	10	0	10	10	10	10	10	10	10	0	0	10	10	0	0	0	10	10	0	0	10	10	0	10
FZ41	Medium	10	10	0	0	10	10	10	0	0	0	10	0	0	10	10	10	0	0	0	0	0	10	0	10	10	0	10	10	10	10	10	10	10	0	0	0	0	0	0	0	10	10	0	10	10	10	10	10
FZ42	Medium	10	10	0	0	10	10	10	0	10	0	0	0	0	10	10	10	0	0	0	0	0	10	0	10	10			10	10	10	10	10	10	0	0	0	0	0	0	0	10	10	10	10	10	10	10	10
FZ43	Medium	10	10	0	10	10	10	10	0	0		10	0	0	10	10	10	0	0	0	10	0	10	0	10	10	0	10	10	10	10	10	10	10	0	0	0	0	0	0	0	10	10	0	10	10	10	10	10
FZ44	Medium	10	10	0	0	0	10	10	0	10		10	10	0		0	0	10	0	0	0	0	10	0	10	10	0	10	10	10	10	10	10	0	0	0	0	0	0	0	0	10	10	0	10	10	10	0	10
FZ45	Medium	0	10	0	0	0	10	10	0	10		0	0	0	0	0	0	10	0	0	10	0	10	10	10	10	0	10	10	10	10	10	10	0		0	0	0	0	0	0	10	10	10	0	0	10	0	10
FZ46	Large	10	0	0	0	0	10	0	0	10		10	10	0	10	0	0	10	0	10	0	0	10	0	10	10	10	10	10	10	10	0	0	0	0	0	0	0	0	0	0	10	10		10	10	10	10	10
FZ47	Medium	10	10	0	10	10	0	10	10	0		10	0	0	10	10	10	10	0		10	0	10	0	10	10	10	10	10	10	10	0	10	10	10	0	10	10	10	0	0	10	10	0	10	10	10	10	10
FZ48	Large	10	10	10	0	10	10	10	0	10		10	0	0	10	.	10	0	0	10	10	0	10	10	10	10	10	10	10	10	10	10	10	0	0	10	0	10	0	0	0	10	10	0	10	10	10	0	10
FZ49	Small	10	10	0	0	0	10	10	0	0		0	0	0	10	0	0	10	0	0	0	0	10	10	10	10	0	10	10	10	10	0	10	10	0	0	0	0	0	0	0	10	10	0	10	10	10	0	10
FZ50	Medium	10	10	10	0	10	10	10	0	10	0	10	0	0	10	0	10	0	10	0	10	0	10	10	10	10	10	10	10	10	10	0	0	0	10	0	0	0	0	0	0	10	10	0	10	10	10	10	10
FZ51	Small	0	10	0	0	0	10	10	0	0	0	0	0	0	0	0	10	10	0	0	0	0	10	0	10	10	0	10	10	10	10	10	10	10	0	0	0	0	0	0	0	10	10		0	10	10	10	10
FZ52	Small	10	10	0	0	0		10	0	0		0	.	.	10	0	0	0	0	0	0	0	10	0	10	10	10		10	10	10	10	10			0	0	10	0		0	10	10	0	0	10	10	10	10
FZ53	Small	10	10	0	0	0	10	10	0	10	0	0	0	0	10	0	10	10	0		0	0	10	0	10	10	0	10	10	10	10	10	10	10	0	0	0	10	0	0	0	10	10	0	0	10	10	0	10
FZ54	Large	10	0	10	0	10	10	0	10	10	0	.	0	0	10	0	10	10	10	0	10	0	10	0	10	10	10	10	10	10	10	10	10	0	0	0	0	0	0	10	0	10	10	0	10	10	10	0	10
FZ55	Large	10	0	0	0	0	0	10	10	0		0	0	0	0	0	0	.	0	10	0	0	10	0	10	10	10	10	10	10	10	10	10	0		0	0	0	0	0	0	10	10		0	10	10	0	10
FZ56	Medium	10	10	0	0	0	10	10	0	10		0	0	0		0	0	10	0	10	0	0	10	0	10	10	10	10	10	10	10	10	10	10	0	0	0	0	0	0		10	10	0	0	10	10	10	10
FZ57	Large	10	0	10	0	0	10	10	0	10	0	10	10	0	10	10	10	0	0	10	10	0	10	10	10	10	10	10	10	10	10	10	10	10	0	0	0	0	0	0	0	10	10	0	0	10	10	0	10
FZ58	Medium	10	10	0	0	0	10	0	0	10	0	0	0	0	10	0	0	0	0	0	0	0	10	10	10	10	0	0	10	10	10	0	10	10	0	0	0	0	0	0	0	10	10	0	10	10	10	0	10
FZ59	Medium	10	0	0	0	10	0	0	0	10		0	0	0	0	10	10	0	10	0	0	0	10	0	10	10	10	10	10	10	10	10	10	10	0	0	0	10	0	0	10	10	10	0	10	10	10	0	10
FZ60	Medium	10	10	0	0	10	10	0	10	0		0	0	0	10	10	10	0	10	0	10	0	10	0	10	10	0	10	10	10	10	10	10	10	0	0	0	10	0	0	0	10	10		10	10	10	0	10
FZ61	Medium	0	10	0	0	0	10	10	0	10		0	0	0	10	0	0	10	0	0	0	0	10	0	10	10	10	10	10	10	10	10	10	10	0	0	0	0	0	0	0	10	10	0	0	10	10	0	10
FZ62	Small	10	10	0	0	0	10	0	0	10		0	0	0	10	0	0	10	0	0	0	0	10	0	10	10	0	10	10	10	10	10	10	10	0	0	0	0	0	0	10	10	10	0	0	10	10	0	10
FZ63	Large	10	10	0	0	0	0	10	0	10	0	0	0	0	10	0	10	0	0		0	0	10	0	10	10	0	10	10	10	10	10	10	10		0	0	0	0	0	0	10	10	0	0	10	10	0	10
FZ64	Large	10	10	10	0	0	10	10	0	10	0	0	0	0	10	0	0	0	0	0	0	0	10	0	10	10	10	10	10	10	10	10	10	10	10	0	0	10	0	0	0	10	10	0	0	10	10	0	0
FZ65	Medium	10	10	0	0	0	10	10	0	10	0	0	0	0	10	0	10	0	0	10	0	0	10	.	10	10	10	10	10	10	10	10	10	0	0	0	0	0	0	0	0	10	10	10	10	10	10	10	10
FZ66	Medium	0		0	0	0	10	10	0	10		0	0	0	10	0	0	10	0	0	0	0	10	0	10	10	10	10	10	10	10	10	10	10	0	0	0	0	0	0	0	10	10	0	10	10	10	0	10
FZ67	Small	0	10	0	0	0	10	10	0	10		0	0	0	10	0	0	10	0	0	0	0	10	0	10	10	0	10	10	10	10	10	10	10	0	0	0	0	0	0	0	10	10	0	0	0	0	0	10
FZ68	Large	10	0	0	0	0	10	10	0	10	0	0	0	0	10	0	0	10	0	10	0	0	10	0	10	10	10	10	10	10	10	10	10	10	10	0	0	0	0	0	0	10	10	0	10	10	10	0	10
FZ69	Medium	10	10	0	0	0	0	0	0	10		0	0	0	10	0	0	10	0	10	0	0	10	0	10	10	0	10	10	10	10	10	10		0	0	0	0	0	0	0	10	10	0	0	10	0	0	10
[truncated: 5 more columns]
